# Supplementary material for: Sequence variants affecting the genome-wide rate of germline microsatellite mutations
Source: Nat Commun. 2023 Jun 29;14:3855. doi: 10.1038/s41467-023-39547-6 (PMC10310707; doi:10.1038/s41467-023-39547-6)
Supplement: Supplementary file 4 — Supplementary Data 1 [file 41467_2023_39547_MOESM4_ESM.xlsx]

## Sheet: Sheet1
Gene	All	P-val	Pat	P-val	Mat	P-val	All(nh)	P-val	Pat(nh)	P-val	Mat(nh)	P-val
ABL1	4/43	0.1666	5/41	0.05253	4/42	0.15689	2/43	1	1/41	0.72268	3/42	0.467
ADPRS	0/3	1	0/3	1	0/3	1	0/3	1	0/3	1	0/3	1
APEX1	0/8	1	0/8	1	1/6	0.26491	3/8	0.00579	1/8	0.33658	0/6	1
APEX2	1/21	1	0/19	1	3/20	0.07548	2/21	0.28303	1/19	1	0/20	0.62265
ATXN3	3/86	0.80218	5/80	0.60174	1/82	0.1952	4/86	1	5/80	0.60174	1/82	0.1952
BRCA2	1/44	0.7257	0/43	0.27678	3/41	0.45923	0/44	0.17215	1/43	0.72439	1/41	0.72268
BRCC3	2/6	0.03277	0/6	1	0/6	1	0/6	1	1/6	0.26491	0/6	1
BRIP1	4/43	0.1666	1/41	0.72268	3/41	0.45923	4/43	0.1666	4/41	0.14741	4/41	0.14741
CETN1	0/12	1	0/12	1	0/10	1	1/12	0.45964	0/12	1	0/10	1
CETN2	1/5	0.22622	0/5	1	0/5	1	0/5	1	0/5	1	1/5	0.22622
COMMD1	0/9	1	0/9	1	0/9	1	0/9	1	0/9	1	0/9	1
DDB1	0/12	1	0/12	1	0/10	1	0/12	1	0/12	1	1/10	0.40126
DDB2	0/8	1	0/8	1	0/7	1	1/8	0.33658	0/8	1	1/7	0.30166
DNA2	1/19	1	0/18	1	1/19	1	0/19	1	0/18	1	2/19	0.24529
ERCC1	4/78	0.79703	3/76	1	5/74	0.4212	5/78	0.59673	1/76	0.18697	8/74	0.03137
ERCC2	4/46	0.29137	2/43	1	0/42	0.27287	4/46	0.29137	1/43	0.72439	7/42	0.0045
ERCC3	1/10	0.40126	1/10	0.40126	0/8	1	0/10	1	0/10	1	1/8	0.33658
ERCC4	1/40	0.72233	1/38	1	2/39	1	5/40	0.04803	2/38	0.71521	3/39	0.44466
ERCC6	1/65	0.38239	1/59	0.37095	2/63	0.77132	1/65	0.38239	1/59	0.37095	1/63	0.37709
ERCC8	6/21	0.00044	7/21	5e-05	0/20	0.62265	2/21	0.28303	4/21	0.01888	1/20	1
EXO1	0/36	0.26146	1/34	1	1/34	1	1/36	1	4/35	0.09575	0/34	0.41548
FAN1	1/57	0.37035	1/55	0.52735	2/54	1	2/57	1	2/55	1	3/54	0.75157
FANCC	3/34	0.24065	1/31	1	4/33	0.08081	4/34	0.08813	2/31	0.66731	1/33	1
FEN1	1/5	0.22622	1/5	0.22622	1/5	0.22622	1/5	0.22622	1/5	0.22622	0/5	1
GTF2H1	1/16	0.55987	2/15	0.17095	1/15	0.53671	0/16	1	3/15	0.0362	1/15	0.53671
GTF2H2	0/5	1	1/5	0.22622	0/5	1	1/5	0.22622	2/5	0.02259	0/5	1
GTF2H2C	1/6	0.26491	1/5	0.22622	0/6	1	0/6	1	0/5	1	1/6	0.26491
GTF2H3	0/12	1	0/10	1	0/12	1	0/12	1	0/10	1	0/12	1
GTF2H4	1/12	0.45964	0/12	1	0/10	1	1/12	0.45964	0/12	1	3/10	0.0115
GTF2H5	2/53	1	0/46	0.17308	3/50	0.7389	5/53	0.19061	2/46	1	2/50	1
HMGA1	0/19	1	2/18	0.22648	0/17	1	0/19	1	0/18	1	0/17	1
HMGA2	2/55	1	1/54	0.52493	1/54	0.52493	2/55	1	2/54	1	1/54	0.52493
HMGN1	0/14	1	1/14	0.51233	0/13	1	0/14	1	0/14	1	0/13	1
RHNO1	0/13	1	0/12	1	1/13	0.48666	1/13	0.48666	1/12	0.45964	0/13	1
HUS1	1/23	1	1/23	1	2/20	0.26416	1/23	1	2/23	0.32058	0/20	0.62265
HUS1B	0/7	1	0/7	1	0/7	1	0/7	1	0/7	1	0/7	1
HUWE1	2/25	0.35762	1/23	1	0/23	0.62794	2/25	0.35762	2/23	0.32058	2/23	0.32058
KAT5	2/15	0.17095	1/15	0.53671	1/14	0.51233	1/15	0.53671	1/15	0.53671	0/14	1
LIG1	1/22	1	3/21	0.08492	1/21	1	1/22	1	1/21	1	1/21	1
LIG3	2/52	1	4/49	0.30971	2/46	1	1/52	0.52118	1/49	0.51859	3/46	0.50044
LIG4	2/31	0.66731	0/29	0.40105	2/28	0.64952	1/31	1	0/29	0.40105	3/28	0.16266
MBD4	1/18	0.60279	1/18	0.60279	0/18	1	1/18	0.60279	2/18	0.22648	1/18	0.60279
MCM8	4/49	0.30971	1/46	0.72916	4/49	0.30971	4/49	0.30971	0/46	0.17308	2/49	1
MCM9	2/49	1	6/47	0.02893	1/48	0.7336	2/49	1	3/47	0.50926	0/48	0.17593
MLH1	1/20	1	1/19	1	2/18	0.22648	3/20	0.07548	4/19	0.01324	2/18	0.22648
MLH3	4/41	0.14741	4/39	0.12914	2/38	0.71521	2/41	1	6/39	0.0123	1/38	1
MMS19	2/27	0.3939	1/26	1	1/25	1	2/27	0.3939	1/26	1	3/25	0.12711
MNAT1	0/10	1	1/10	0.40126	0/10	1	0/10	1	0/10	1	1/10	0.40126
MPG	1/8	0.33658	0/7	1	0/7	1	0/8	1	1/7	0.30166	0/7	1
MSH2	6/86	0.32737	7/81	0.12625	6/85	0.32176	8/86	0.07811	6/81	0.30137	5/85	0.61743
MSH3	6/39	0.0123	7/38	0.00251	3/37	0.43158	6/39	0.0123	7/38	0.00251	3/37	0.43158
MSH4	0/9	1	0/9	1	0/8	1	0/9	1	0/9	1	0/8	1
MSH5	0/12	1	1/11	0.4312	0/12	1	0/12	1	0/11	1	0/12	1
MSH6	1/24	1	1/23	1	0/24	0.63117	0/24	0.63117	6/23	0.00075	1/24	1
MUTYH	1/20	1	0/19	1	1/19	1	0/20	0.62265	1/19	1	1/19	1
NEIL1	2/35	0.69406	0/34	0.41548	1/31	1	5/35	0.02903	2/34	0.68716	0/31	0.40466
NEIL2	6/27	0.00186	5/27	0.01002	7/27	0.00029	6/27	0.00186	7/27	0.00029	7/27	0.00029
NEIL3	0/21	0.62359	0/21	0.62359	0/19	1	1/21	1	0/21	0.62359	2/19	0.24529
NTHL1	0/8	1	0/7	1	0/8	1	0/8	1	0/7	1	1/8	0.33658
OGG1	1/24	1	1/24	1	2/23	0.32058	1/24	1	2/24	0.33918	1/23	1
PARG	0/24	0.63117	1/21	1	0/23	0.62794	0/24	0.63117	1/21	1	3/23	0.10517
PARP2	0/10	1	0/10	1	0/10	1	1/10	0.40126	0/10	1	0/10	1
PCNA	1/5	0.22622	0/4	1	1/4	0.18549	0/5	1	0/4	1	0/4	1
PMS1	0/26	0.63939	0/26	0.63939	1/24	1	0/26	0.63939	0/26	0.63939	1/24	1
PMS2	1/40	0.72233	0/39	0.26441	0/38	0.26278	2/40	1	1/39	1	1/38	1
PNKP	4/18	0.01087	1/16	0.55987	2/17	0.20777	1/18	0.60279	1/16	0.55987	1/17	0.58188
POLA1	0/16	1	0/16	1	0/15	1	0/16	1	0/16	1	0/15	1
POLB	0/8	1	0/8	1	0/7	1	0/8	1	0/8	1	0/7	1
POLD1	4/33	0.08081	2/31	0.66731	2/28	0.64952	2/33	0.68038	4/31	0.06712	2/28	0.64952
POLD3	0/23	0.62794	0/22	0.62538	1/21	1	0/23	0.62794	1/22	1	4/21	0.01888
POLE	2/50	1	1/49	0.51859	1/48	0.7336	2/50	1	0/49	0.17803	4/48	0.30322
POLG	3/52	0.74493	3/51	0.74183	1/49	0.51859	3/52	0.74493	3/51	0.74183	1/49	0.51859
POLK	4/66	0.57284	5/64	0.25317	0/62	0.07631	2/66	0.77407	4/64	0.56251	1/62	0.37497
POLL	1/12	0.45964	0/11	1	0/11	1	0/12	1	0/11	1	0/11	1
POLQ	2/42	1	3/41	0.45923	1/39	1	1/42	0.72338	1/41	0.72268	1/39	1
POLR2I	0/0	1	0/0	1	0/0	1	0/0	1	0/0	1	0/0	1
PRMT6	0/20	0.62265	0/20	0.62265	1/19	1	1/20	1	1/20	1	1/19	1
RAD23A	2/14	0.15299	3/13	0.02451	0/13	1	0/14	1	1/13	0.48666	1/13	0.48666
RAD23B	1/27	1	0/26	0.63939	1/26	1	0/27	0.64425	1/26	1	1/26	1
RNASEH2A	3/14	0.03005	3/13	0.02451	2/13	0.13542	1/14	0.51233	0/13	1	1/13	0.48666
RNASEH2B	1/12	0.45964	1/12	0.45964	1/11	0.4312	1/12	0.45964	2/12	0.11836	0/11	1
RNASEH2C	2/18	0.22648	1/16	0.55987	1/15	0.53671	0/18	1	0/16	1	0/15	1
RNF111	1/38	1	2/35	0.69406	2/36	0.70105	2/38	0.71521	3/35	0.25423	0/36	0.26146
RPA1	2/26	0.37587	1/23	1	1/25	1	0/26	0.63939	1/23	1	1/25	1
RPA2	0/12	1	0/11	1	1/12	0.45964	0/12	1	0/11	1	1/12	0.45964
RPA3	0/30	0.40246	1/30	1	0/28	0.40049	0/30	0.40246	0/30	0.40246	1/28	1
RPA4	2/12	0.11836	0/10	1	0/12	1	1/12	0.45964	0/10	1	1/12	0.45964
SETD2	0/40	0.26666	1/38	1	0/38	0.26278	2/40	1	2/38	0.71521	0/38	0.26278
SIRT1	2/29	0.65515	1/27	1	1/29	1	1/29	1	3/27	0.15049	3/29	0.17512
SIRT6	0/12	1	1/11	0.4312	0/12	1	1/12	0.45964	0/11	1	0/12	1
SLC30A9	0/30	0.40246	0/28	0.40049	0/30	0.40246	1/30	1	0/28	0.40049	2/30	0.6611
SLX4	0/52	0.11398	1/46	0.72916	1/50	0.51902	0/52	0.11398	1/46	0.72916	4/50	0.31654
SMUG1	1/16	0.55987	1/15	0.53671	0/15	1	1/16	0.55987	1/15	0.53671	2/15	0.17095
STN1	0/38	0.26278	0/34	0.41548	0/35	0.42032	0/38	0.26278	0/34	0.41548	1/35	1
TDG	0/16	1	0/16	1	0/16	1	2/16	0.18924	0/16	1	1/16	0.55987
TP53	0/21	0.62359	0/19	1	3/21	0.08492	0/21	0.62359	0/19	1	2/21	0.28303
TP73	0/30	0.40246	0/28	0.40049	2/30	0.6611	0/30	0.40246	1/28	1	1/30	1
TREX1	0/13	1	0/12	1	1/12	0.45964	0/13	1	0/12	1	2/12	0.11836
UNG	2/13	0.13542	2/11	0.10189	0/11	1	0/13	1	1/11	0.4312	2/11	0.10189
USP44	1/35	1	1/32	1	1/34	1	0/35	0.42032	0/32	0.4076	0/34	0.41548
USP45	2/57	1	1/56	0.53012	4/57	0.53322	3/57	0.76244	3/56	0.75871	2/57	1
USP47	2/50	1	0/45	0.17237	1/45	0.7273	0/50	0.18056	1/45	0.7273	1/45	0.7273
USP7	2/42	1	1/40	0.72233	1/40	0.72233	1/42	0.72338	0/40	0.26666	1/40	0.72233
UVSSA	1/56	0.53012	2/55	1	4/54	0.34681	5/56	0.20401	4/55	0.35501	1/54	0.52493
WRN	2/49	1	3/44	0.4833	1/45	0.7273	2/49	1	1/44	0.7257	2/45	1
XAB2	1/29	1	0/24	0.63117	0/27	0.64425	2/29	0.65515	2/24	0.33918	3/27	0.15049
XPA	2/22	0.30185	1/17	0.58188	3/21	0.08492	0/22	0.62538	0/17	1	1/21	1
XPC	0/23	0.62794	2/20	0.26416	2/23	0.32058	0/23	0.62794	0/20	0.62265	1/23	1
XRCC1	1/29	1	3/27	0.15049	2/28	0.64952	3/29	0.17512	4/27	0.04374	3/28	0.16266
